# Supplementary material for: Residue Folding Degree—Relationship to Secondary Structure Categories and Use as Collective Variable
Source: Int J Mol Sci. 2021 Dec 2;22(23):13042. doi: 10.3390/ijms222313042 (PMC8657879; doi:10.3390/ijms222313042)
Supplement: Supplementary file 1 [file ijms-22-13042-s001.zip]

Archive with 1 entries (1 files):
- ijms-1460924-supplementary.pdf
